# Supplementary material for: Dehydration stress and Mayaro virus vector competence in Aedes aegypti
Source: J Virol. 2023 Dec 5;97(12):e00695-23. doi: 10.1128/jvi.00695-23 (PMC10734514; doi:10.1128/jvi.00695-23)
Supplement: Data Set S1 — Experiment A: Mortality and blood-feeding data. [file jvi.00695-23-s0001.xlsx]

## Sheet: Compiled
				Mortality
				Replicate 1					Replicate 2					Replicate 3
				Treatment	Dead	Alive	Rate		Treatment	Dead	Alive	Rate		Treatment	Dead	Alive	Rate
				Control	1	114	0.869565		Control	0	119	0		Control	0	119	0
				75%RH	3	116	2.52101		75%RH	1	118	0.840336		75%RH	0	120	0
				35%RH	7	111	5.9322		35%RH	6	110	5.17241		35%RH	3	117	2.5
				Bloodfeeding
				Replicate 1					Replicate 2					Replicate 3
				Treatment	Bloodfed	NB	Rate		Treatment	Bloodfed	NB	Rate		Treatment	Bloodfed	NB	Rate
				Control	105	9	92.1053		Control	117	2	98.3193		Control	92	27	77.3109
				75%RH	110	6	94.8276		75%RH	116	2	98.3051		75%RH	110	10	91.6667
				35%RH	91	20	81.982		35%RH	100	10	90.9091		35%RH	111	6	94.8718
							Replicates combined
							Treatment	Dead	Alive	Rate		Treatment	Bloodfed	NB	Rate
							Control	1	352	0.283286		Control	314	38	89.2045
							75%RH	4	354	1.11732		75%RH	336	18	94.9153
							35%RH	16	338	4.51977		35%RH	302	36	89.3491
