# Supplementary material for: Dehydration stress and Mayaro virus vector competence in Aedes aegypti
Source: J Virol. 2023 Dec 5;97(12):e00695-23. doi: 10.1128/jvi.00695-23 (PMC10734514; doi:10.1128/jvi.00695-23)
Supplement: Data Set S2 — Experiment A: Survival data. [file jvi.00695-23-s0002.xlsx]

## Sheet: Survival_data_a
Replicate	Humidity	collection	ind	dead_time	Censored		Code			Reason
1	C	7	1	3	0	-	1C7-1			died by mistake in sticky tape
1	C	7	2	3	0	-	1C7-2			died by mistake in sticky tape
1	C	7	3	3	1	-	1C7-3
1	C	7	4	3	1	-	1C7-4					1 means not censored (it died in the experiment)
1	C	7	5	6	1	-	1C7-5					0 means censored
1	C	7	6	7	0	-	1C7-6
1	C	7	7	7	0	-	1C7-7					Individuals sacrificed and/or collected at 7 and 14dpi were considered censored
1	C	7	8	7	0	-	1C7-8
1	C	7	9	7	0	-	1C7-9
1	C	7	10	7	0	-	1C7-10
1	C	7	11	7	0	-	1C7-11
1	C	7	12	7	0	-	1C7-12
1	C	7	13	7	0	-	1C7-13
1	C	7	14	7	0	-	1C7-14
1	C	7	15	7	0	-	1C7-15
1	C	7	16	7	0	-	1C7-16
1	C	7	17	7	0	-	1C7-17
1	C	7	18	7	0	-	1C7-18
1	C	7	19	7	0	-	1C7-19
1	C	7	20	7	0	-	1C7-20
1	C	7	21	7	0	-	1C7-21
1	C	7	22	7	0	-	1C7-22
1	C	7	23	7	0	-	1C7-23
1	C	7	24	7	0	-	1C7-24
1	C	7	25	7	0	-	1C7-25
1	C	7	26	7	0	-	1C7-26
1	C	7	27	7	0	-	1C7-27
1	C	7	28	7	0	-	1C7-28
1	C	7	29	7	0	-	1C7-29
1	C	7	30	7	0	-	1C7-30
1	C	7	31	7	0	-	1C7-31
1	C	7	32	7	0	-	1C7-32
1	C	7	33	7	0	-	1C7-33
1	C	7	34	7	0	-	1C7-34
1	C	7	35	7	0	-	1C7-35
1	C	7	36	7	0	-	1C7-36
1	C	7	37	7	0	-	1C7-37
1	C	7	38	7	0	-	1C7-38
1	C	7	39	7	0	-	1C7-39
1	C	7	40	7	0	-	1C7-40
1	C	7	41	7	0	-	1C7-41
1	C	7	42	7	0	-	1C7-42
1	C	7	43	7	0	-	1C7-43
1	C	7	44	7	0	-	1C7-44
1	C	7	45	7	0	-	1C7-45
1	C	7	46	7	0	-	1C7-46
1	C	7	47	7	0	-	1C7-47
1	C	7	48	7	0	-	1C7-48
1	C	7	49	7	0	-	1C7-49
1	C	7	50	7	0	-	1C7-50
1	C	7	51	7	0	-	1C7-51
1	C	7	52	7	0	-	1C7-52
1	C	7	53	7	0	-	1C7-53
1	C	7	54	7	0	-	1C7-54
1	C	14	1	3	1	-	1C14-1
1	C	14	2	14	1	-	1C14-2
1	C	14	3	14	0	-	1C14-3
1	C	14	4	14	0	-	1C14-4
1	C	14	5	14	0	-	1C14-5
1	C	14	6	14	0	-	1C14-6
1	C	14	7	14	0	-	1C14-7
1	C	14	8	14	0	-	1C14-8
1	C	14	9	14	0	-	1C14-9
1	C	14	10	14	0	-	1C14-10
1	C	14	11	14	0	-	1C14-11
1	C	14	12	14	0	-	1C14-12
1	C	14	13	14	0	-	1C14-13
1	C	14	14	14	0	-	1C14-14
1	C	14	15	14	0	-	1C14-15
1	C	14	16	14	0	-	1C14-16
1	C	14	17	14	0	-	1C14-17
1	C	14	18	14	0	-	1C14-18
1	C	14	19	14	0	-	1C14-19
1	C	14	20	14	0	-	1C14-20
1	C	14	21	14	0	-	1C14-21
1	C	14	22	14	0	-	1C14-22
1	C	14	23	14	0	-	1C14-23
1	C	14	24	14	0	-	1C14-24
1	C	14	25	14	0	-	1C14-25
1	C	14	26	14	0	-	1C14-26
1	C	14	27	14	0	-	1C14-27
1	C	14	28	14	0	-	1C14-28
1	C	14	29	14	0	-	1C14-29
1	C	14	30	14	0	-	1C14-30
1	C	14	31	14	0	-	1C14-31
1	C	14	32	14	0	-	1C14-32
1	C	14	33	14	0	-	1C14-33
1	C	14	34	14	0	-	1C14-34
1	C	14	35	14	0	-	1C14-35
1	C	14	36	14	0	-	1C14-36
1	C	14	37	14	0	-	1C14-37
1	C	14	38	14	0	-	1C14-38
1	C	14	39	14	0	-	1C14-39
1	C	14	40	14	0	-	1C14-40
1	C	14	41	14	0	-	1C14-41
1	C	14	42	14	0	-	1C14-42
1	C	14	43	14	0	-	1C14-43
1	C	14	44	14	0	-	1C14-44
1	C	14	45	14	0	-	1C14-45
1	C	14	46	14	0	-	1C14-46
1	C	14	47	14	0	-	1C14-47
1	C	14	48	14	0	-	1C14-48
1	C	14	49	14	0	-	1C14-49
1	C	14	50	14	0	-	1C14-50
1	35	7	1	4	0	-	1357-1			died by mistake in sticky tape
1	35	7	2	4	0	-	1357-2			died by mistake in sticky tape
1	35	7	3	4	0	-	1357-3			died by mistake in sticky tape
1	35	7	4	4	0	-	1357-4			died by mistake in sticky tape
1	35	7	5	5	1	-	1357-5
1	35	7	6	7	0	-	1357-6
1	35	7	7	7	0	-	1357-7
1	35	7	8	7	0	-	1357-8
1	35	7	9	7	0	-	1357-9
1	35	7	10	7	0	-	1357-10
1	35	7	11	7	0	-	1357-11
1	35	7	12	7	0	-	1357-12
1	35	7	13	7	0	-	1357-13
1	35	7	14	7	0	-	1357-14
1	35	7	15	7	0	-	1357-15
1	35	7	16	7	0	-	1357-16
1	35	7	17	7	0	-	1357-17
1	35	7	18	7	0	-	1357-18
1	35	7	19	7	0	-	1357-19
1	35	7	20	7	0	-	1357-20
1	35	7	21	7	0	-	1357-21
1	35	7	22	7	0	-	1357-22
1	35	7	23	7	0	-	1357-23
1	35	7	24	7	0	-	1357-24
1	35	7	25	7	0	-	1357-25
1	35	7	26	7	0	-	1357-26
1	35	7	27	7	0	-	1357-27
1	35	7	28	7	0	-	1357-28
1	35	7	29	7	0	-	1357-29
1	35	7	30	7	0	-	1357-30
1	35	7	31	7	0	-	1357-31
1	35	7	32	7	0	-	1357-32
1	35	7	33	7	0	-	1357-33
1	35	7	34	7	0	-	1357-34
1	35	7	35	7	0	-	1357-35
1	35	7	36	7	0	-	1357-36
1	35	7	37	7	0	-	1357-37
1	35	7	38	7	0	-	1357-38
1	35	7	39	7	0	-	1357-39
1	35	7	40	7	0	-	1357-40
1	35	7	41	7	0	-	1357-41
1	35	7	42	7	0	-	1357-42
1	35	7	43	7	0	-	1357-43
1	35	14	1	3	1	-	13514-1
1	35	14	2	3	1	-	13514-2
1	35	14	3	11	1	-	13514-3
1	35	14	4	11	1	-	13514-4
1	35	14	5	12	1	-	13514-5
1	35	14	6	14	0	-	13514-6
1	35	14	7	14	0	-	13514-7
1	35	14	8	14	0	-	13514-8
1	35	14	9	14	0	-	13514-9
1	35	14	10	14	0	-	13514-10
1	35	14	11	14	0	-	13514-11
1	35	14	12	14	0	-	13514-12
1	35	14	13	14	0	-	13514-13
1	35	14	14	14	0	-	13514-14
1	35	14	15	14	0	-	13514-15
1	35	14	16	14	0	-	13514-16
1	35	14	17	14	0	-	13514-17
1	35	14	18	14	0	-	13514-18
1	35	14	19	14	0	-	13514-19
1	35	14	20	14	0	-	13514-20
1	35	14	21	14	0	-	13514-21
1	35	14	22	14	0	-	13514-22
1	35	14	23	14	0	-	13514-23
1	35	14	24	14	0	-	13514-24
1	35	14	25	14	0	-	13514-25
1	35	14	26	14	0	-	13514-26
1	35	14	27	14	0	-	13514-27
1	35	14	28	14	0	-	13514-28
1	35	14	29	14	0	-	13514-29
1	35	14	30	14	0	-	13514-30
1	35	14	31	14	0	-	13514-31
1	35	14	32	14	0	-	13514-32
1	35	14	33	14	0	-	13514-33
1	35	14	34	14	0	-	13514-34
1	35	14	35	14	0	-	13514-35
1	35	14	36	14	0	-	13514-36
1	35	14	37	14	0	-	13514-37
1	35	14	38	14	0	-	13514-38
1	35	14	39	14	0	-	13514-39
1	35	14	40	14	0	-	13514-40
1	35	14	41	14	0	-	13514-41
1	35	14	42	14	0	-	13514-42
1	35	14	43	14	0	-	13514-43
1	35	14	44	14	0	-	13514-44
1	35	14	45	14	0	-	13514-45
1	35	14	46	14	0	-	13514-46
1	35	14	47	14	0	-	13514-47
1	35	14	48	14	0	-	13514-48
1	75	7	1	3	0	-	1757-1
1	75	7	2	3	0	-	1757-2
1	75	7	3	3	1	-	1757-3
1	75	7	4	3	1	-	1757-4
1	75	7	5	6	1	-	1757-5
1	75	7	6	6	1	-	1757-6
1	75	7	7	7	1	-	1757-7
1	75	7	8	7	1	-	1757-8
1	75	7	9	7	0	-	1757-9
1	75	7	10	7	0	-	1757-10
1	75	7	11	7	0	-	1757-11
1	75	7	12	7	0	-	1757-12
1	75	7	13	7	0	-	1757-13
1	75	7	14	7	0	-	1757-14
1	75	7	15	7	0	-	1757-15
1	75	7	16	7	0	-	1757-16
1	75	7	17	7	0	-	1757-17
1	75	7	18	7	0	-	1757-18
1	75	7	19	7	0	-	1757-19
1	75	7	20	7	0	-	1757-20
1	75	7	21	7	0	-	1757-21
1	75	7	22	7	0	-	1757-22
1	75	7	23	7	0	-	1757-23
1	75	7	24	7	0	-	1757-24
1	75	7	25	7	0	-	1757-25
1	75	7	26	7	0	-	1757-26
1	75	7	27	7	0	-	1757-27
1	75	7	28	7	0	-	1757-28
1	75	7	29	7	0	-	1757-29
1	75	7	30	7	0	-	1757-30
1	75	7	31	7	0	-	1757-31
1	75	7	32	7	0	-	1757-32
1	75	7	33	7	0	-	1757-33
1	75	7	34	7	0	-	1757-34
1	75	7	35	7	0	-	1757-35
1	75	7	36	7	0	-	1757-36
1	75	7	37	7	0	-	1757-37
1	75	7	38	7	0	-	1757-38
1	75	7	39	7	0	-	1757-39
1	75	7	40	7	0	-	1757-40
1	75	7	41	7	0	-	1757-41
1	75	7	42	7	0	-	1757-42
1	75	7	43	7	0	-	1757-43
1	75	7	44	7	0	-	1757-44
1	75	7	45	7	0	-	1757-45
1	75	7	46	7	0	-	1757-46
1	75	7	47	7	0	-	1757-47
1	75	7	48	7	0	-	1757-48
1	75	7	49	7	0	-	1757-49
1	75	7	50	7	0	-	1757-50
1	75	7	51	7	0	-	1757-51
1	75	7	52	7	0	-	1757-52
1	75	7	53	7	0	-	1757-53
1	75	14	1	3	1	-	17514-1
1	75	14	2	3	1	-	17514-2
1	75	14	3	3	1	-	17514-3
1	75	14	4	3	1	-	17514-4
1	75	14	5	11	1	-	17514-5
1	75	14	6	13	1	-	17514-6
1	75	14	7	14	0	-	17514-7
1	75	14	8	14	0	-	17514-8
1	75	14	9	14	0	-	17514-9
1	75	14	10	14	0	-	17514-10
1	75	14	11	14	0	-	17514-11
1	75	14	12	14	0	-	17514-12
1	75	14	13	14	0	-	17514-13
1	75	14	14	14	0	-	17514-14
1	75	14	15	14	0	-	17514-15
1	75	14	16	14	0	-	17514-16
1	75	14	17	14	0	-	17514-17
1	75	14	18	14	0	-	17514-18
1	75	14	19	14	0	-	17514-19
1	75	14	20	14	0	-	17514-20
1	75	14	21	14	0	-	17514-21
1	75	14	22	14	0	-	17514-22
1	75	14	23	14	0	-	17514-23
1	75	14	24	14	0	-	17514-24
1	75	14	25	14	0	-	17514-25
1	75	14	26	14	0	-	17514-26
1	75	14	27	14	0	-	17514-27
1	75	14	28	14	0	-	17514-28
1	75	14	29	14	0	-	17514-29
1	75	14	30	14	0	-	17514-30
1	75	14	31	14	0	-	17514-31
1	75	14	32	14	0	-	17514-32
1	75	14	33	14	0	-	17514-33
1	75	14	34	14	0	-	17514-34
1	75	14	35	14	0	-	17514-35
1	75	14	36	14	0	-	17514-36
1	75	14	37	14	0	-	17514-37
1	75	14	38	14	0	-	17514-38
1	75	14	39	14	0	-	17514-39
1	75	14	40	14	0	-	17514-40
1	75	14	41	14	0	-	17514-41
1	75	14	42	14	0	-	17514-42
1	75	14	43	14	0	-	17514-43
1	75	14	44	14	0	-	17514-44
1	75	14	45	14	0	-	17514-45
1	75	14	46	14	0	-	17514-46
1	75	14	47	14	0	-	17514-47
1	75	14	48	14	0	-	17514-48
1	75	14	49	14	0	-	17514-49
1	75	14	50	14	0	-	17514-50
1	75	14	51	14	0	-	17514-51
1	75	14	52	14	0	-	17514-52
1	75	14	53	14	0	-	17514-53
1	75	14	54	14	0	-	17514-54
1	C	7	55	1	1	-	1C7-55
1	75	7	54	1	1	-	1757-54
1	75	7	55	1	1	-	1757-55
1	75	7	56	1	1	-	1757-56
2	C	7	1	6	1	-	2C7-1
2	C	7	2	7	1	-	2C7-2
2	C	7	3	7	1	-	2C7-3
2	C	7	4	7	0	-	2C7-4
2	C	7	5	7	0	-	2C7-5
2	C	7	6	7	0	-	2C7-6
2	C	7	7	7	0	-	2C7-7
2	C	7	8	7	0	-	2C7-8
2	C	7	9	7	0	-	2C7-9
2	C	7	10	7	0	-	2C7-10
2	C	7	11	7	0	-	2C7-11
2	C	7	12	7	0	-	2C7-12
2	C	7	13	7	0	-	2C7-13
2	C	7	14	7	0	-	2C7-14
2	C	7	15	7	0	-	2C7-15
2	C	7	16	7	0	-	2C7-16
2	C	7	17	7	0	-	2C7-17
2	C	7	18	7	0	-	2C7-18
2	C	7	19	7	0	-	2C7-19
2	C	7	20	7	0	-	2C7-20
2	C	7	21	7	0	-	2C7-21
2	C	7	22	7	0	-	2C7-22
2	C	7	23	7	0	-	2C7-23
2	C	7	24	7	0	-	2C7-24
2	C	7	25	7	0	-	2C7-25
2	C	7	26	7	0	-	2C7-26
2	C	7	27	7	0	-	2C7-27
2	C	7	28	7	0	-	2C7-28
2	C	7	29	7	0	-	2C7-29
2	C	7	30	7	0	-	2C7-30
2	C	7	31	7	0	-	2C7-31
2	C	7	32	7	0	-	2C7-32
2	C	7	33	7	0	-	2C7-33
2	C	7	34	7	0	-	2C7-34
2	C	7	35	7	0	-	2C7-35
2	C	7	36	7	0	-	2C7-36
2	C	7	37	7	0	-	2C7-37
2	C	7	38	7	0	-	2C7-38
2	C	7	39	7	0	-	2C7-39
2	C	7	40	7	0	-	2C7-40
2	C	7	41	7	0	-	2C7-41
2	C	7	42	7	0	-	2C7-42
2	C	7	43	7	0	-	2C7-43
2	C	7	44	7	0	-	2C7-44
2	C	7	45	7	0	-	2C7-45
2	C	7	46	7	0	-	2C7-46
2	C	7	47	7	0	-	2C7-47
2	C	7	48	7	0	-	2C7-48
2	C	7	49	7	0	-	2C7-49
2	C	7	50	7	0	-	2C7-50
2	C	7	51	7	0	-	2C7-51
2	C	7	52	7	0	-	2C7-52
2	C	7	53	7	0	-	2C7-53
2	C	7	54	7	0	-	2C7-54
2	C	7	55	7	0	-	2C7-55
2	C	14	1	1	1	-	2C14-1
2	C	14	2	4	1	-	2C14-2
2	C	14	3	6	1	-	2C14-3
2	C	14	4	6	1	-	2C14-4
2	C	14	5	6	1	-	2C14-5
2	C	14	6	8	1	-	2C14-6
2	C	14	7	8	1	-	2C14-7
2	C	14	8	8	1	-	2C14-8
2	C	14	9	9	0	-	2C14-9
2	C	14	10	9	0	-	2C14-10
2	C	14	11	9	1	-	2C14-11
2	C	14	12	9	1	-	2C14-12
2	C	14	13	14	1	-	2C14-13
2	C	14	14	14	0	-	2C14-14
2	C	14	15	14	0	-	2C14-15
2	C	14	16	14	0	-	2C14-16
2	C	14	17	14	0	-	2C14-17
2	C	14	18	14	0	-	2C14-18
2	C	14	19	14	0	-	2C14-19
2	C	14	20	14	0	-	2C14-20
2	C	14	21	14	0	-	2C14-21
2	C	14	22	14	0	-	2C14-22
2	C	14	23	14	0	-	2C14-23
2	C	14	24	14	0	-	2C14-24
2	C	14	25	14	0	-	2C14-25
2	C	14	26	14	0	-	2C14-26
2	C	14	27	14	0	-	2C14-27
2	C	14	28	14	0	-	2C14-28
2	C	14	29	14	0	-	2C14-29
2	C	14	30	14	0	-	2C14-30
2	C	14	31	14	0	-	2C14-31
2	C	14	32	14	0	-	2C14-32
2	C	14	33	14	0	-	2C14-33
2	C	14	34	14	0	-	2C14-34
2	C	14	35	14	0	-	2C14-35
2	C	14	36	14	0	-	2C14-36
2	C	14	37	14	0	-	2C14-37
2	C	14	38	14	0	-	2C14-38
2	C	14	39	14	0	-	2C14-39
2	C	14	40	14	0	-	2C14-40
2	C	14	41	14	0	-	2C14-41
2	C	14	42	14	0	-	2C14-42
2	C	14	43	14	0	-	2C14-43
2	C	14	44	14	0	-	2C14-44
2	C	14	45	14	0	-	2C14-45
2	C	14	46	14	0	-	2C14-46
2	C	14	47	14	0	-	2C14-47
2	C	14	48	14	0	-	2C14-48
2	C	14	49	14	0	-	2C14-49
2	C	14	50	14	0	-	2C14-50
2	C	14	51	14	0	-	2C14-51
2	C	14	52	14	0	-	2C14-52
2	C	14	53	14	0	-	2C14-53
2	C	14	54	14	0	-	2C14-54
2	C	14	55	14	0	-	2C14-55
2	C	14	56	14	0	-	2C14-56
2	C	14	57	14	0	-	2C14-57
2	C	14	58	14	0	-	2C14-58
2	C	14	59	14	0	-	2C14-59
2	C	14	60	14	0	-	2C14-60
2	C	14	61	14	0	-	2C14-61
2	35	7	1	1	0	-	2357-1
2	35	7	2	1	0	-	2357-2
2	35	7	3	1	0	-	2357-3
2	35	7	4	1	0	-	2357-4
2	35	7	5	3	0	-	2357-5
2	35	7	6	4	1	-	2357-6
2	35	7	7	5	1	-	2357-7
2	35	7	8	7	0	-	2357-8
2	35	7	9	7	0	-	2357-9
2	35	7	10	7	0	-	2357-10
2	35	7	11	7	0	-	2357-11
2	35	7	12	7	0	-	2357-12
2	35	7	13	7	0	-	2357-13
2	35	7	14	7	0	-	2357-14
2	35	7	15	7	0	-	2357-15
2	35	7	16	7	0	-	2357-16
2	35	7	17	7	0	-	2357-17
2	35	7	18	7	0	-	2357-18
2	35	7	19	7	0	-	2357-19
2	35	7	20	7	0	-	2357-20
2	35	7	21	7	0	-	2357-21
2	35	7	22	7	0	-	2357-22
2	35	7	23	7	0	-	2357-23
2	35	7	24	7	0	-	2357-24
2	35	7	25	7	0	-	2357-25
2	35	7	26	7	0	-	2357-26
2	35	7	27	7	0	-	2357-27
2	35	7	28	7	0	-	2357-28
2	35	7	29	7	0	-	2357-29
2	35	7	30	7	0	-	2357-30
2	35	7	31	7	0	-	2357-31
2	35	7	32	7	0	-	2357-32
2	35	7	33	7	0	-	2357-33
2	35	7	34	7	0	-	2357-34
2	35	7	35	7	0	-	2357-35
2	35	7	36	7	0	-	2357-36
2	35	7	37	7	0	-	2357-37
2	35	7	38	7	0	-	2357-38
2	35	7	39	7	0	-	2357-39
2	35	7	40	7	0	-	2357-40
2	35	7	41	7	0	-	2357-41
2	35	7	42	7	0	-	2357-42
2	35	7	43	7	0	-	2357-43
2	35	7	44	7	0	-	2357-44
2	35	7	45	7	0	-	2357-45
2	35	7	46	7	0	-	2357-46
2	35	7	47	7	0	-	2357-47
2	35	7	48	7	0	-	2357-48
2	35	7	49	7	0	-	2357-49
2	35	7	50	7	0	-	2357-50
2	35	14	1	1	1	-	23514-1
2	35	14	2	6	1	-	23514-2
2	35	14	3	7	1	-	23514-3
2	35	14	4	14	1	-	23514-4
2	35	14	5	14	0	-	23514-5
2	35	14	6	14	0	-	23514-6
2	35	14	7	14	0	-	23514-7
2	35	14	8	14	0	-	23514-8
2	35	14	9	14	0	-	23514-9
2	35	14	10	14	0	-	23514-10
2	35	14	11	14	0	-	23514-11
2	35	14	12	14	0	-	23514-12
2	35	14	13	14	0	-	23514-13
2	35	14	14	14	0	-	23514-14
2	35	14	15	14	0	-	23514-15
2	35	14	16	14	0	-	23514-16
2	35	14	17	14	0	-	23514-17
2	35	14	18	14	0	-	23514-18
2	35	14	19	14	0	-	23514-19
2	35	14	20	14	0	-	23514-20
2	35	14	21	14	0	-	23514-21
2	35	14	22	14	0	-	23514-22
2	35	14	23	14	0	-	23514-23
2	35	14	24	14	0	-	23514-24
2	35	14	25	14	0	-	23514-25
2	35	14	26	14	0	-	23514-26
2	35	14	27	14	0	-	23514-27
2	35	14	28	14	0	-	23514-28
2	35	14	29	14	0	-	23514-29
2	35	14	30	14	0	-	23514-30
2	35	14	31	14	0	-	23514-31
2	35	14	32	14	0	-	23514-32
2	35	14	33	14	0	-	23514-33
2	35	14	34	14	0	-	23514-34
2	35	14	35	14	0	-	23514-35
2	35	14	36	14	0	-	23514-36
2	35	14	37	14	0	-	23514-37
2	35	14	38	14	0	-	23514-38
2	35	14	39	14	0	-	23514-39
2	35	14	40	14	0	-	23514-40
2	35	14	41	14	0	-	23514-41
2	35	14	42	14	0	-	23514-42
2	35	14	43	14	0	-	23514-43
2	35	14	44	14	0	-	23514-44
2	35	14	45	14	0	-	23514-45
2	35	14	46	14	0	-	23514-46
2	35	14	47	14	0	-	23514-47
2	35	14	48	14	0	-	23514-48
2	35	14	49	14	0	-	23514-49
2	75	7	1	1	0	-	2757-1
2	75	7	2	3	1	-	2757-2
2	75	7	3	7	1	-	2757-3
2	75	7	4	7	1	-	2757-4
2	75	7	5	7	0	-	2757-5
2	75	7	6	7	0	-	2757-6
2	75	7	7	7	0	-	2757-7
2	75	7	8	7	0	-	2757-8
2	75	7	9	7	0	-	2757-9
2	75	7	10	7	0	-	2757-10
2	75	7	11	7	0	-	2757-11
2	75	7	12	7	0	-	2757-12
2	75	7	13	7	0	-	2757-13
2	75	7	14	7	0	-	2757-14
2	75	7	15	7	0	-	2757-15
2	75	7	16	7	0	-	2757-16
2	75	7	17	7	0	-	2757-17
2	75	7	18	7	0	-	2757-18
2	75	7	19	7	0	-	2757-19
2	75	7	20	7	0	-	2757-20
2	75	7	21	7	0	-	2757-21
2	75	7	22	7	0	-	2757-22
2	75	7	23	7	0	-	2757-23
2	75	7	24	7	0	-	2757-24
2	75	7	25	7	0	-	2757-25
2	75	7	26	7	0	-	2757-26
2	75	7	27	7	0	-	2757-27
2	75	7	28	7	0	-	2757-28
2	75	7	29	7	0	-	2757-29
2	75	7	30	7	0	-	2757-30
2	75	7	31	7	0	-	2757-31
2	75	7	32	7	0	-	2757-32
2	75	7	33	7	0	-	2757-33
2	75	7	34	7	0	-	2757-34
2	75	7	35	7	0	-	2757-35
2	75	7	36	7	0	-	2757-36
2	75	7	37	7	0	-	2757-37
2	75	7	38	7	0	-	2757-38
2	75	7	39	7	0	-	2757-39
2	75	7	40	7	0	-	2757-40
2	75	7	41	7	0	-	2757-41
2	75	7	42	7	0	-	2757-42
2	75	7	43	7	0	-	2757-43
2	75	7	44	7	0	-	2757-44
2	75	7	45	7	0	-	2757-45
2	75	7	46	7	0	-	2757-46
2	75	7	47	7	0	-	2757-47
2	75	7	48	7	0	-	2757-48
2	75	7	49	7	0	-	2757-49
2	75	7	50	7	0	-	2757-50
2	75	7	51	7	0	-	2757-51
2	75	7	52	7	0	-	2757-52
2	75	7	53	7	0	-	2757-53
2	75	7	54	7	0	-	2757-54
2	75	7	55	7	0	-	2757-55
2	75	7	56	7	0	-	2757-56
2	75	7	57	7	0	-	2757-57
2	75	7	58	7	0	-	2757-58
2	75	14	1	1	0	-	27514-1
2	75	14	2	4	1	-	27514-2
2	75	14	3	7	1	-	27514-3
2	75	14	4	8	1	-	27514-4
2	75	14	5	12	1	-	27514-5
2	75	14	6	12	1	-	27514-6
2	75	14	7	12	1	-	27514-7
2	75	14	8	14	0	-	27514-8
2	75	14	9	14	0	-	27514-9
2	75	14	10	14	0	-	27514-10
2	75	14	11	14	0	-	27514-11
2	75	14	12	14	0	-	27514-12
2	75	14	13	14	0	-	27514-13
2	75	14	14	14	0	-	27514-14
2	75	14	15	14	0	-	27514-15
2	75	14	16	14	0	-	27514-16
2	75	14	17	14	0	-	27514-17
2	75	14	18	14	0	-	27514-18
2	75	14	19	14	0	-	27514-19
2	75	14	20	14	0	-	27514-20
2	75	14	21	14	0	-	27514-21
2	75	14	22	14	0	-	27514-22
2	75	14	23	14	0	-	27514-23
2	75	14	24	14	0	-	27514-24
2	75	14	25	14	0	-	27514-25
2	75	14	26	14	0	-	27514-26
2	75	14	27	14	0	-	27514-27
2	75	14	28	14	0	-	27514-28
2	75	14	29	14	0	-	27514-29
2	75	14	30	14	0	-	27514-30
2	75	14	31	14	0	-	27514-31
2	75	14	32	14	0	-	27514-32
2	75	14	33	14	0	-	27514-33
2	75	14	34	14	0	-	27514-34
2	75	14	35	14	0	-	27514-35
2	75	14	36	14	0	-	27514-36
2	75	14	37	14	0	-	27514-37
2	75	14	38	14	0	-	27514-38
2	75	14	39	14	0	-	27514-39
2	75	14	40	14	0	-	27514-40
2	75	14	41	14	0	-	27514-41
2	75	14	42	14	0	-	27514-42
2	75	14	43	14	0	-	27514-43
2	75	14	44	14	0	-	27514-44
2	75	14	45	14	0	-	27514-45
2	75	14	46	14	0	-	27514-46
2	75	14	47	14	0	-	27514-47
2	75	14	48	14	0	-	27514-48
2	75	14	49	14	0	-	27514-49
2	75	14	50	14	0	-	27514-50
2	75	14	51	14	0	-	27514-51
2	75	14	52	14	0	-	27514-52
2	75	14	53	14	0	-	27514-53
2	75	14	54	14	0	-	27514-54
2	75	14	55	14	0	-	27514-55
2	75	14	56	14	0	-	27514-56
2	75	14	57	14	0	-	27514-57
3	C	7	1	1	0	-	3C7-1			died by mistake in sticky tape
3	C	7	2	1	0	-	3C7-2			died by mistake in sticky tape
3	C	7	3	3	1	-	3C7-3
3	C	7	4	7	0	-	3C7-4
3	C	7	5	7	0	-	3C7-5
3	C	7	6	7	0	-	3C7-6
3	C	7	7	7	0	-	3C7-7
3	C	7	8	7	0	-	3C7-8
3	C	7	9	7	0	-	3C7-9
3	C	7	10	7	0	-	3C7-10
3	C	7	11	7	0	-	3C7-11
3	C	7	12	7	0	-	3C7-12
3	C	7	13	7	0	-	3C7-13
3	C	7	14	7	0	-	3C7-14
3	C	7	15	7	0	-	3C7-15
3	C	7	16	7	0	-	3C7-16
3	C	7	17	7	0	-	3C7-17
3	C	7	18	7	0	-	3C7-18
3	C	7	19	7	0	-	3C7-19
3	C	7	20	7	0	-	3C7-20
3	C	7	21	7	0	-	3C7-21
3	C	7	22	7	0	-	3C7-22
3	C	7	23	7	0	-	3C7-23
3	C	7	24	7	0	-	3C7-24
3	C	7	25	7	0	-	3C7-25
3	C	7	26	7	0	-	3C7-26
3	C	7	27	7	0	-	3C7-27
3	C	7	28	7	0	-	3C7-28
3	C	7	29	7	0	-	3C7-29
3	C	7	30	7	0	-	3C7-30
3	C	7	31	7	0	-	3C7-31
3	C	7	32	7	0	-	3C7-32
3	C	7	33	7	0	-	3C7-33
3	C	7	34	7	0	-	3C7-34
3	C	7	35	7	0	-	3C7-35
3	C	7	36	7	0	-	3C7-36
3	C	7	37	7	0	-	3C7-37
3	C	7	38	7	0	-	3C7-38
3	C	7	39	7	0	-	3C7-39
3	C	7	40	7	0	-	3C7-40
3	C	7	41	7	0	-	3C7-41
3	C	7	42	7	0	-	3C7-42
3	C	7	43	7	0	-	3C7-43
3	C	7	44	7	0	-	3C7-44
3	C	7	45	7	0	-	3C7-45
3	C	7	46	7	0	-	3C7-46
3	C	7	47	7	0	-	3C7-47
3	C	7	48	7	0	-	3C7-48
3	C	14	1	3	1	-	3C14-1
3	C	14	2	10	1	-	3C14-2
3	C	14	3	10	1	-	3C14-3
3	C	14	4	14	0	-	3C14-4
3	C	14	5	14	0	-	3C14-5
3	C	14	6	14	0	-	3C14-6
3	C	14	7	14	0	-	3C14-7
3	C	14	8	14	0	-	3C14-8
3	C	14	9	14	0	-	3C14-9
3	C	14	10	14	0	-	3C14-10
3	C	14	11	14	0	-	3C14-11
3	C	14	12	14	0	-	3C14-12
3	C	14	13	14	0	-	3C14-13
3	C	14	14	14	0	-	3C14-14
3	C	14	15	14	0	-	3C14-15
3	C	14	16	14	0	-	3C14-16
3	C	14	17	14	0	-	3C14-17
3	C	14	18	14	0	-	3C14-18
3	C	14	19	14	0	-	3C14-19
3	C	14	20	14	0	-	3C14-20
3	C	14	21	14	0	-	3C14-21
3	C	14	22	14	0	-	3C14-22
3	C	14	23	14	0	-	3C14-23
3	C	14	24	14	0	-	3C14-24
3	C	14	25	14	0	-	3C14-25
3	C	14	26	14	0	-	3C14-26
3	C	14	27	14	0	-	3C14-27
3	C	14	28	14	0	-	3C14-28
3	C	14	29	14	0	-	3C14-29
3	C	14	30	14	0	-	3C14-30
3	C	14	31	14	0	-	3C14-31
3	C	14	32	14	0	-	3C14-32
3	C	14	33	14	0	-	3C14-33
3	C	14	34	14	0	-	3C14-34
3	C	14	35	14	0	-	3C14-35
3	C	14	36	14	0	-	3C14-36
3	C	14	37	14	0	-	3C14-37
3	C	14	38	14	0	-	3C14-38
3	C	14	39	14	0	-	3C14-39
3	C	14	40	14	0	-	3C14-40
3	C	14	41	14	0	-	3C14-41
3	C	14	42	14	0	-	3C14-42
3	C	14	43	14	0	-	3C14-43
3	C	14	44	14	0	-	3C14-44
3	C	14	45	14	0	-	3C14-45
3	35	7	1	1	0	-	3357-1			died by mistake in sticky tape
3	35	7	2	1	0	-	3357-2			died by mistake in sticky tape
3	35	7	3	1	0	-	3357-3			died by mistake in sticky tape
3	35	7	4	1	0	-	3357-4			died by mistake in sticky tape
3	35	7	5	4	1	-	3357-5
3	35	7	6	7	0	-	3357-6
3	35	7	7	7	0	-	3357-7
3	35	7	8	7	0	-	3357-8
3	35	7	9	7	0	-	3357-9
3	35	7	10	7	0	-	3357-10
3	35	7	11	7	0	-	3357-11
3	35	7	12	7	0	-	3357-12
3	35	7	13	7	0	-	3357-13
3	35	7	14	7	0	-	3357-14
3	35	7	15	7	0	-	3357-15
3	35	7	16	7	0	-	3357-16
3	35	7	17	7	0	-	3357-17
3	35	7	18	7	0	-	3357-18
3	35	7	19	7	0	-	3357-19
3	35	7	20	7	0	-	3357-20
3	35	7	21	7	0	-	3357-21
3	35	7	22	7	0	-	3357-22
3	35	7	23	7	0	-	3357-23
3	35	7	24	7	0	-	3357-24
3	35	7	25	7	0	-	3357-25
3	35	7	26	7	0	-	3357-26
3	35	7	27	7	0	-	3357-27
3	35	7	28	7	0	-	3357-28
3	35	7	29	7	0	-	3357-29
3	35	7	30	7	0	-	3357-30
3	35	7	31	7	0	-	3357-31
3	35	7	32	7	0	-	3357-32
3	35	7	33	7	0	-	3357-33
3	35	7	34	7	0	-	3357-34
3	35	7	35	7	0	-	3357-35
3	35	7	36	7	0	-	3357-36
3	35	7	37	7	0	-	3357-37
3	35	7	38	7	0	-	3357-38
3	35	7	39	7	0	-	3357-39
3	35	7	40	7	0	-	3357-40
3	35	7	41	7	0	-	3357-41
3	35	7	42	7	0	-	3357-42
3	35	7	43	7	0	-	3357-43
3	35	7	44	7	0	-	3357-44
3	35	7	45	7	0	-	3357-45
3	35	7	46	7	0	-	3357-46
3	35	7	47	7	0	-	3357-47
3	35	7	48	7	0	-	3357-48
3	35	7	49	7	0	-	3357-49
3	35	7	50	7	0	-	3357-50
3	35	7	51	7	0	-	3357-51
3	35	7	52	7	0	-	3357-52
3	35	7	53	7	0	-	3357-53
3	35	7	54	7	0	-	3357-54
3	35	7	55	7	0	-	3357-55
3	35	7	56	7	0	-	3357-56
3	35	7	57	7	0	-	3357-57
3	35	14	1	1	0	-	33514-1			died by mistake in sticky tape
3	35	14	2	6	1	-	33514-2
3	35	14	3	8	1	-	33514-3
3	35	14	4	8	1	-	33514-4
3	35	14	5	10	1	-	33514-5
3	35	14	6	14	0	-	33514-6
3	35	14	7	14	0	-	33514-7
3	35	14	8	14	0	-	33514-8
3	35	14	9	14	0	-	33514-9
3	35	14	10	14	0	-	33514-10
3	35	14	11	14	0	-	33514-11
3	35	14	12	14	0	-	33514-12
3	35	14	13	14	0	-	33514-13
3	35	14	14	14	0	-	33514-14
3	35	14	15	14	0	-	33514-15
3	35	14	16	14	0	-	33514-16
3	35	14	17	14	0	-	33514-17
3	35	14	18	14	0	-	33514-18
3	35	14	19	14	0	-	33514-19
3	35	14	20	14	0	-	33514-20
3	35	14	21	14	0	-	33514-21
3	35	14	22	14	0	-	33514-22
3	35	14	23	14	0	-	33514-23
3	35	14	24	14	0	-	33514-24
3	35	14	25	14	0	-	33514-25
3	35	14	26	14	0	-	33514-26
3	35	14	27	14	0	-	33514-27
3	35	14	28	14	0	-	33514-28
3	35	14	29	14	0	-	33514-29
3	35	14	30	14	0	-	33514-30
3	35	14	31	14	0	-	33514-31
3	35	14	32	14	0	-	33514-32
3	35	14	33	14	0	-	33514-33
3	35	14	34	14	0	-	33514-34
3	35	14	35	14	0	-	33514-35
3	35	14	36	14	0	-	33514-36
3	35	14	37	14	0	-	33514-37
3	35	14	38	14	0	-	33514-38
3	35	14	39	14	0	-	33514-39
3	35	14	40	14	0	-	33514-40
3	35	14	41	14	0	-	33514-41
3	35	14	42	14	0	-	33514-42
3	35	14	43	14	0	-	33514-43
3	35	14	44	14	0	-	33514-44
3	35	14	45	14	0	-	33514-45
3	35	14	46	14	0	-	33514-46
3	35	14	47	14	0	-	33514-47
3	35	14	48	14	0	-	33514-48
3	35	14	49	14	0	-	33514-49
3	35	14	50	14	0	-	33514-50
3	35	14	51	14	0	-	33514-51
3	35	14	52	14	0	-	33514-52
3	35	14	53	14	0	-	33514-53
3	35	14	54	14	0	-	33514-54
3	75	7	1	4	1	-	3757-1
3	75	7	2	6	1	-	3757-2
3	75	7	3	7	0	-	3757-3
3	75	7	4	7	0	-	3757-4
3	75	7	5	7	0	-	3757-5
3	75	7	6	7	0	-	3757-6
3	75	7	7	7	0	-	3757-7
3	75	7	8	7	0	-	3757-8
3	75	7	9	7	0	-	3757-9
3	75	7	10	7	0	-	3757-10
3	75	7	11	7	0	-	3757-11
3	75	7	12	7	0	-	3757-12
3	75	7	13	7	0	-	3757-13
3	75	7	14	7	0	-	3757-14
3	75	7	15	7	0	-	3757-15
3	75	7	16	7	0	-	3757-16
3	75	7	17	7	0	-	3757-17
3	75	7	18	7	0	-	3757-18
3	75	7	19	7	0	-	3757-19
3	75	7	20	7	0	-	3757-20
3	75	7	21	7	0	-	3757-21
3	75	7	22	7	0	-	3757-22
3	75	7	23	7	0	-	3757-23
3	75	7	24	7	0	-	3757-24
3	75	7	25	7	0	-	3757-25
3	75	7	26	7	0	-	3757-26
3	75	7	27	7	0	-	3757-27
3	75	7	28	7	0	-	3757-28
3	75	7	29	7	0	-	3757-29
3	75	7	30	7	0	-	3757-30
3	75	7	31	7	0	-	3757-31
3	75	7	32	7	0	-	3757-32
3	75	7	33	7	0	-	3757-33
3	75	7	34	7	0	-	3757-34
3	75	7	35	7	0	-	3757-35
3	75	7	36	7	0	-	3757-36
3	75	7	37	7	0	-	3757-37
3	75	7	38	7	0	-	3757-38
3	75	7	39	7	0	-	3757-39
3	75	7	40	7	0	-	3757-40
3	75	7	41	7	0	-	3757-41
3	75	7	42	7	0	-	3757-42
3	75	7	43	7	0	-	3757-43
3	75	7	44	7	0	-	3757-44
3	75	7	45	7	0	-	3757-45
3	75	7	46	7	0	-	3757-46
3	75	7	47	7	0	-	3757-47
3	75	7	48	7	0	-	3757-48
3	75	7	49	7	0	-	3757-49
3	75	7	50	7	0	-	3757-50
3	75	7	51	7	0	-	3757-51
3	75	7	52	7	0	-	3757-52
3	75	7	53	7	0	-	3757-53
3	75	7	54	7	0	-	3757-54
3	75	7	55	7	0	-	3757-55
3	75	7	56	7	0	-	3757-56
3	75	7	57	7	0	-	3757-57
3	75	7	58	7	0	-	3757-58
3	75	7	59	7	0	-	3757-59
3	75	7	60	7	0	-	3757-60
3	75	14	1	2	0	-	37514-1			died by mistake in sticky tape
3	75	14	2	2	0	-	37514-2			died by mistake in sticky tape
3	75	14	3	2	0	-	37514-3			died by mistake in sticky tape
3	75	14	4	2	0	-	37514-4			died by mistake in sticky tape
3	75	14	5	3	0	-	37514-5			died by mistake in sticky tape
3	75	14	6	3	0	-	37514-6			died by mistake in sticky tape
3	75	14	7	4	1	-	37514-7
3	75	14	8	6	1	-	37514-8
3	75	14	9	8	1	-	37514-9
3	75	14	10	10	1	-	37514-10
3	75	14	11	10	1	-	37514-11
3	75	14	12	10	1	-	37514-12
3	75	14	13	10	1	-	37514-13
3	75	14	14	10	1	-	37514-14
3	75	14	15	10	1	-	37514-15
3	75	14	16	14	0	-	37514-16
3	75	14	17	14	0	-	37514-17
3	75	14	18	14	0	-	37514-18
3	75	14	19	14	0	-	37514-19
3	75	14	20	14	0	-	37514-20
3	75	14	21	14	0	-	37514-21
3	75	14	22	14	0	-	37514-22
3	75	14	23	14	0	-	37514-23
3	75	14	24	14	0	-	37514-24
3	75	14	25	14	0	-	37514-25
3	75	14	26	14	0	-	37514-26
3	75	14	27	14	0	-	37514-27
3	75	14	28	14	0	-	37514-28
3	75	14	29	14	0	-	37514-29
3	75	14	30	14	0	-	37514-30
3	75	14	31	14	0	-	37514-31
3	75	14	32	14	0	-	37514-32
3	75	14	33	14	0	-	37514-33
3	75	14	34	14	0	-	37514-34
3	75	14	35	14	0	-	37514-35
3	75	14	36	14	0	-	37514-36
3	75	14	37	14	0	-	37514-37
3	75	14	38	14	0	-	37514-38
3	75	14	39	14	0	-	37514-39
3	75	14	40	14	0	-	37514-40
3	75	14	41	14	0	-	37514-41
3	75	14	42	14	0	-	37514-42
3	75	14	43	14	0	-	37514-43
3	75	14	44	14	0	-	37514-44
3	75	14	45	14	0	-	37514-45
3	75	14	46	14	0	-	37514-46
3	75	14	47	14	0	-	37514-47
3	75	14	48	14	0	-	37514-48
3	75	14	49	14	0	-	37514-49
