# Supplementary material for: Dehydration stress and Mayaro virus vector competence in Aedes aegypti
Source: J Virol. 2023 Dec 5;97(12):e00695-23. doi: 10.1128/jvi.00695-23 (PMC10734514; doi:10.1128/jvi.00695-23)
Supplement: Data Set S3 — Experiment A: Viral titer and infection data. [file jvi.00695-23-s0003.xlsx]

## Sheet: Data_a_FFA
Replicate	Dpi	Code	Sample	StatusB	Body	StatusL	Legs	StatusS	Saliva
1	7	Control	C_7dpi_1	P	1400000	P	120000	P	3.83333
1	7	Control	C_7dpi_2	P	2500000	P	150000	N	0
1	7	Control	C_7dpi_3	N	0	N	0	P	38.3333
1	7	Control	C_7dpi_4	P	6000000	P	190000	P	3.83333
1	7	Control	C_7dpi_5	N	0	N	0	N	0
1	7	Control	C_7dpi_6	P	3000000	P	150000	N	0
1	7	Control	C_7dpi_7	P	2300000	P	120000	P	38.3333
1	7	Control	C_7dpi_8	P	4000000	P	100000	P	115
1	7	Control	C_7dpi_9	P	4000000	P	200000	P	38.3333
1	7	Control	C_7dpi_10	N	0	N	0	N	0
1	7	Control	C_7dpi_11	P	100000	P	1000	N	0
1	7	Control	C_7dpi_12	N	0	N	0	N	0
1	7	Control	C_7dpi_13	P	7000000	P	110000	N	0
1	7	Control	C_7dpi_14	P	500000	N	0	N	0
1	7	Control	C_7dpi_15	P	2000000	P	140000	N	0
1	7	Control	C_7dpi_16	P	50000	N	0	N	0
1	7	Control	C_7dpi_17	P	7000000	P	120000	P	268.333
1	7	Control	C_7dpi_18	P	3000000	P	60000	P	115
1	7	Control	C_7dpi_19	P	1000000	P	150000	P	30.6667
1	7	Control	C_7dpi_20	N	0	N	0	N	0
1	7	75%RH	75_7dpi_1	P	600000	P	135000	N	0
1	7	75%RH	75_7dpi_2	P	200000	N	0	N	0
1	7	75%RH	75_7dpi_3	P	1500000	P	90000	P	3.83333
1	7	75%RH	75_7dpi_4	P	1100000	P	90000	N	0
1	7	75%RH	75_7dpi_5	P	200000	P	150000	N	0
1	7	75%RH	75_7dpi_6	P	700000	P	20000	N	0
1	7	75%RH	75_7dpi_7	N	0	N	0	N	0
1	7	75%RH	75_7dpi_8	P	3000000	P	30000	N	0
1	7	75%RH	75_7dpi_9	P	3000000	P	110000	P	34.5
1	7	75%RH	75_7dpi_10	P	2000000	P	150000	N	0
1	7	75%RH	75_7dpi_11	P	4000000	P	140000	P	345
1	7	75%RH	75_7dpi_12	P	11000000	P	130000	N	0
1	7	75%RH	75_7dpi_13	N	0	N	0	N	0
1	7	75%RH	75_7dpi_14	P	1650000	P	240000	P	19.1667
1	7	75%RH	75_7dpi_15	P	4000000	P	110000	N	0
1	7	75%RH	75_7dpi_16	N	0	N	0	N	0
1	7	75%RH	75_7dpi_17	N	0	N	0	N	0
1	7	75%RH	75_7dpi_18	P	1500000	P	110000	P	7.66667
1	7	75%RH	75_7dpi_19	P	300000	N	0	N	0
1	7	75%RH	75_7dpi_20	P	1500000	P	60000	P	95.8333
1	7	35%RH	35_7dpi_1	P	2000000	P	70000	P	115
1	7	35%RH	35_7dpi_2	P	100000	N	0	N	0
1	7	35%RH	35_7dpi_3	P	4000000	P	300000	N	0
1	7	35%RH	35_7dpi_4	P	2000000	P	300000	P	15.3333
1	7	35%RH	35_7dpi_5	P	2000000	P	400000	N	0
1	7	35%RH	35_7dpi_6	N	0	N	0	N	0
1	7	35%RH	35_7dpi_7	P	1600000	P	60000	N	0
1	7	35%RH	35_7dpi_8	N	0	N	0	N	0
1	7	35%RH	35_7dpi_9	P	4000000	P	130000	P	11.5
1	7	35%RH	35_7dpi_10	P	110000	P	10000	N	0
1	7	35%RH	35_7dpi_11	P	3000000	P	100000	N	0
1	7	35%RH	35_7dpi_12	P	300000	P	70000	N	0
1	7	35%RH	35_7dpi_13	P	2000000	P	120000	N	0
1	7	35%RH	35_7dpi_14	P	6000000	P	160000	P	3.83333
1	7	35%RH	35_7dpi_15	N	0	N	0	N	0
1	7	35%RH	35_7dpi_16	P	125000	N	0	N	0
1	7	35%RH	35_7dpi_17	N	0	N	0	N	0
1	7	35%RH	35_7dpi_18	N	0	N	0	N	0
1	7	35%RH	35_7dpi_19	P	6000000	P	120000	P	191.667
1	7	35%RH	35_7dpi_20	P	8000000	P	400000	N	0
1	14	Control	C_14dpi_1	P	1050000	P	19000	N	0
1	14	Control	C_14dpi_2	P	4000000	P	70000	N	0
1	14	Control	C_14dpi_3	P	1200000	P	30000	P	3.83333
1	14	Control	C_14dpi_4	P	1200000	P	30000	N	0
1	14	Control	C_14dpi_5	P	1000000	P	20000	N	0
1	14	Control	C_14dpi_6	P	1200000	P	60000	N	0
1	14	Control	C_14dpi_7	P	1000000	P	22000	N	0
1	14	Control	C_14dpi_8	N	0	N	0	N	0
1	14	Control	C_14dpi_9	P	1300000	P	50000	N	0
1	14	Control	C_14dpi_10	P	1000000	P	23000	N	0
1	14	Control	C_14dpi_11	P	1400000	P	20000	N	0
1	14	Control	C_14dpi_12	P	1800000	P	20000	N	0
1	14	Control	C_14dpi_13	P	1000000	P	40000	P	115
1	14	Control	C_14dpi_14	P	1000000	P	60000	P	3.83333
1	14	Control	C_14dpi_15	P	2450000	P	80000	N	0
1	14	Control	C_14dpi_16	N	0	N	0	N	0
1	14	Control	C_14dpi_17	P	4000000	P	60000	N	0
1	14	Control	C_14dpi_18	P	1200000	P	70000	N	0
1	14	Control	C_14dpi_19	P	1200000	P	40000	N	0
1	14	Control	C_14dpi_20	P	2600000	P	40000	P	26.8333
1	14	75%RH	75_14dpi_1	P	1300000	P	9000	N	0
1	14	75%RH	75_14dpi_2	P	4000000	P	110000	N	0
1	14	75%RH	75_14dpi_3	P	1400000	P	16000	N	0
1	14	75%RH	75_14dpi_4	P	9000000	P	80000	P	3.83333
1	14	75%RH	75_14dpi_5	N	0	N	0	N	0
1	14	75%RH	75_14dpi_6	P	1950000	P	140000	N	0
1	14	75%RH	75_14dpi_7	N	0	N	0	N	0
1	14	75%RH	75_14dpi_8	N	0	N	0	N	0
1	14	75%RH	75_14dpi_9	N	0	N	0	N	0
1	14	75%RH	75_14dpi_10	P	2400000	P	30000	N	0
1	14	75%RH	75_14dpi_11	P	800000	P	20000	N	0
1	14	75%RH	75_14dpi_12	P	1100000	P	30000	P	11.5
1	14	75%RH	75_14dpi_13	P	1400000	P	20000	N	0
1	14	75%RH	75_14dpi_14	P	1200000	P	29000	N	0
1	14	75%RH	75_14dpi_15	P	2900000	P	20000	P	72.8333
1	14	75%RH	75_14dpi_16	P	900000	P	20000	N	0
1	14	75%RH	75_14dpi_17	N	0	N	0	N	0
1	14	75%RH	75_14dpi_18	P	1100000	P	25000	N	0
1	14	75%RH	75_14dpi_19	P	800000	P	21000	N	0
1	14	75%RH	75_14dpi_20	P	1550000	P	50000	P	3.83333
1	14	35%RH	35_14dpi_1	P	200000	P	7000	N	0
1	14	35%RH	35_14dpi_2	N	0	N	0	N	0
1	14	35%RH	35_14dpi_3	P	1600000	P	50000	P	3.83333
1	14	35%RH	35_14dpi_4	P	400000	P	27000	N	0
1	14	35%RH	35_14dpi_5	P	600000	P	50000	N	0
1	14	35%RH	35_14dpi_6	P	850000	P	15000	N	0
1	14	35%RH	35_14dpi_7	P	800000	P	12000	N	0
1	14	35%RH	35_14dpi_8	P	600000	P	30000	N	0
1	14	35%RH	35_14dpi_9	P	1000000	P	30000	N	0
1	14	35%RH	35_14dpi_10	P	1900000	P	38000	N	0
1	14	35%RH	35_14dpi_11	P	3750000	P	20000	N	0
1	14	35%RH	35_14dpi_12	P	2450000	P	200000	P	7.66667
1	14	35%RH	35_14dpi_13	P	900000	P	20000	N	0
1	14	35%RH	35_14dpi_14	N	0	N	0	N	0
1	14	35%RH	35_14dpi_15	P	1050000	P	48000	N	0
1	14	35%RH	35_14dpi_16	P	700000	P	22000	N	0
1	14	35%RH	35_14dpi_17	P	850000	P	20000	N	0
1	14	35%RH	35_14dpi_18	N	0	N	0	N	0
1	14	35%RH	35_14dpi_19	P	600000	P	15000	N	0
1	14	35%RH	35_14dpi_20	P	1900000	P	18000	N	0
2	7	Control	C_7dpi_1	P	2600000	P	80000	N	0
2	7	Control	C_7dpi_2	N	0	N	0	N	0
2	7	Control	C_7dpi_3	P	1950000	P	310000	N	0
2	7	Control	C_7dpi_4	P	3500000	P	100000	N	0
2	7	Control	C_7dpi_5	P	1600000	P	40000	N	0
2	7	Control	C_7dpi_6	P	20000	N	0	N	0
2	7	Control	C_7dpi_7	P	1300000	P	40000	P	46
2	7	Control	C_7dpi_8	P	2000000	P	50000	N	0
2	7	Control	C_7dpi_9	P	100000	N	0	N	0
2	7	Control	C_7dpi_10	P	1900000	P	170000	N	0
2	7	Control	C_7dpi_11	N	0	N	0	N	0
2	7	Control	C_7dpi_12	N	0	N	0	N	0
2	7	Control	C_7dpi_13	N	0	N	0	N	0
2	7	Control	C_7dpi_14	N	0	N	0	N	0
2	7	Control	C_7dpi_15	P	1800000	P	500000	N	0
2	7	Control	C_7dpi_16	P	100000	N	0	N	0
2	7	Control	C_7dpi_17	N	0	N	0	N	0
2	7	Control	C_7dpi_18	N	0	N	0	N	0
2	7	Control	C_7dpi_19	N	0	N	0	N	0
2	7	Control	C_7dpi_20	P	2100000	P	70000	N	0
2	7	75%RH	75_7dpi_1	N	0	N	0	N	0
2	7	75%RH	75_7dpi_2	P	1800000	P	90000	N	0
2	7	75%RH	75_7dpi_3	N	0	N	0	N	0
2	7	75%RH	75_7dpi_4	P	600000	P	500000	N	0
2	7	75%RH	75_7dpi_5	N	0	N	0	N	0
2	7	75%RH	75_7dpi_6	P	60000	N	0	N	0
2	7	75%RH	75_7dpi_7	P	1200000	P	20000	P	3.83333
2	7	75%RH	75_7dpi_8	P	30000	N	0	N	0
2	7	75%RH	75_7dpi_9	P	2000000	P	500000	N	0
2	7	75%RH	75_7dpi_10	P	1950000	P	120000	N	0
2	7	75%RH	75_7dpi_11	P	1400000	P	100000	N	0
2	7	75%RH	75_7dpi_12	P	20000	P	100	N	0
2	7	75%RH	75_7dpi_13	P	40000	N	0	N	0
2	7	75%RH	75_7dpi_14	N	0	N	0	N	0
2	7	75%RH	75_7dpi_15	P	70000	P	700	N	0
2	7	75%RH	75_7dpi_16	N	0	N	0	N	0
2	7	75%RH	75_7dpi_17	P	3100000	P	290000	P	15.3333
2	7	75%RH	75_7dpi_18	P	600000	N	0	N	0
2	7	75%RH	75_7dpi_19	N	0	N	0	N	0
2	7	75%RH	75_7dpi_20	P	270000	P	6000	P	3.83333
2	7	35%RH	35_7dpi_1	P	2500000	P	80000	N	0
2	7	35%RH	35_7dpi_2	P	200000	P	9000	N	0
2	7	35%RH	35_7dpi_3	N	0	N	0	N	0
2	7	35%RH	35_7dpi_4	P	2000000	P	17000	P	11.5
2	7	35%RH	35_7dpi_5	P	100000	P	100	N	0
2	7	35%RH	35_7dpi_6	N	0	N	0	N	0
2	7	35%RH	35_7dpi_7	P	2000000	P	30000	N	0
2	7	35%RH	35_7dpi_8	P	50000	N	0	N	0
2	7	35%RH	35_7dpi_9	P	2700000	P	40000	P	42.1667
2	7	35%RH	35_7dpi_10	N	0	N	0	N	0
2	7	35%RH	35_7dpi_11	P	3000000	P	100000	N	0
2	7	35%RH	35_7dpi_12	N	0	N	0	N	0
2	7	35%RH	35_7dpi_13	P	4000000	P	80000	N	0
2	7	35%RH	35_7dpi_14	P	400000	P	160000	N	0
2	7	35%RH	35_7dpi_15	P	2000000	P	160000	N	0
2	7	35%RH	35_7dpi_16	P	2200000	P	70000	N	0
2	7	35%RH	35_7dpi_17	P	1500000	P	100000	N	0
2	7	35%RH	35_7dpi_18	N	0	N	0	N	0
2	7	35%RH	35_7dpi_19	P	1400000	P	110000	N	0
2	7	35%RH	35_7dpi_20	N	0	N	0	N	0
2	14	Control	C_14dpi_1	P	1800000	P	40000	N	0
2	14	Control	C_14dpi_2	N	0	N	0	N	0
2	14	Control	C_14dpi_3	P	1100000	P	40000	N	0
2	14	Control	C_14dpi_4	P	1300000	P	20000	N	0
2	14	Control	C_14dpi_5	P	700000	P	10000	N	0
2	14	Control	C_14dpi_6	P	1200000	P	15000	N	0
2	14	Control	C_14dpi_7	N	0	N	0	N	0
2	14	Control	C_14dpi_8	P	700000	P	8000	N	0
2	14	Control	C_14dpi_9	P	1200000	P	29000	N	0
2	14	Control	C_14dpi_10	P	600000	P	60000	N	0
2	14	Control	C_14dpi_11	P	1500000	P	8000	N	0
2	14	Control	C_14dpi_12	P	500000	P	12000	N	0
2	14	Control	C_14dpi_13	P	700000	P	15000	N	0
2	14	Control	C_14dpi_14	N	0	N	0	N	0
2	14	Control	C_14dpi_15	N	0	N	0	N	0
2	14	Control	C_14dpi_16	N	0	N	0	N	0
2	14	Control	C_14dpi_17	N	0	N	0	N	0
2	14	Control	C_14dpi_18	P	1000000	P	24000	N	0
2	14	Control	C_14dpi_19	N	0	N	0	N	0
2	14	Control	C_14dpi_20	P	1000000	P	10000	N	0
2	14	75%RH	75_14dpi_1	P	1400000	P	26000	N	0
2	14	75%RH	75_14dpi_2	P	1200000	P	11000	N	0
2	14	75%RH	75_14dpi_3	N	0	N	0	N	0
2	14	75%RH	75_14dpi_4	P	1500000	P	15000	N	0
2	14	75%RH	75_14dpi_5	N	0	N	0	N	0
2	14	75%RH	75_14dpi_6	P	1300000	P	20000	N	0
2	14	75%RH	75_14dpi_7	N	0	N	0	N	0
2	14	75%RH	75_14dpi_8	P	300000	P	14000	N	0
2	14	75%RH	75_14dpi_9	P	600000	P	12000	N	0
2	14	75%RH	75_14dpi_10	P	1500000	P	22000	N	0
2	14	75%RH	75_14dpi_11	P	1300000	P	22000	N	0
2	14	75%RH	75_14dpi_12	P	1300000	P	15000	N	0
2	14	75%RH	75_14dpi_13	P	1300000	P	24000	N	0
2	14	75%RH	75_14dpi_14	P	2300000	P	60000	N	0
2	14	75%RH	75_14dpi_15	N	0	N	0	N	0
2	14	75%RH	75_14dpi_16	N	0	N	0	N	0
2	14	75%RH	75_14dpi_17	N	0	N	0	N	0
2	14	75%RH	75_14dpi_18	P	1100000	P	10000	N	0
2	14	75%RH	75_14dpi_19	N	0	N	0	N	0
2	14	75%RH	75_14dpi_20	P	1300000	P	40000	N	0
2	14	35%RH	35_14dpi_1	P	1300000	P	31000	N	0
2	14	35%RH	35_14dpi_2	P	500000	P	15000	N	0
2	14	35%RH	35_14dpi_3	P	1400000	P	8000	N	0
2	14	35%RH	35_14dpi_4	P	1700000	P	5000	N	0
2	14	35%RH	35_14dpi_5	N	0	N	0	N	0
2	14	35%RH	35_14dpi_6	P	900000	P	19000	N	0
2	14	35%RH	35_14dpi_7	P	700000	P	7000	N	0
2	14	35%RH	35_14dpi_8	P	800000	P	11000	N	0
2	14	35%RH	35_14dpi_9	P	1800000	P	11000	N	0
2	14	35%RH	35_14dpi_10	P	400000	P	7000	N	0
2	14	35%RH	35_14dpi_11	P	1000000	P	10000	N	0
2	14	35%RH	35_14dpi_12	P	1600000	P	20000	N	0
2	14	35%RH	35_14dpi_13	N	0	N	0	N	0
2	14	35%RH	35_14dpi_14	P	2000000	P	34000	N	0
2	14	35%RH	35_14dpi_15	N	0	N	0	N	0
2	14	35%RH	35_14dpi_16	P	1600000	P	16000	N	0
2	14	35%RH	35_14dpi_17	N	0	N	0	N	0
2	14	35%RH	35_14dpi_18	P	700000	P	5000	N	0
2	14	35%RH	35_14dpi_19	P	2300000	P	40000	N	0
2	14	35%RH	35_14dpi_20	P	900000	P	16000	N	0
3	7	Control	C_7dpi_1	N	0	N	0	N	0
3	7	Control	C_7dpi_2	N	0	N	0	N	0
3	7	Control	C_7dpi_3	N	0	N	0	N	0
3	7	Control	C_7dpi_4	P	2400000	P	30000	P	3.83333
3	7	Control	C_7dpi_5	P	2900000	P	40000	N	0
3	7	Control	C_7dpi_6	P	6000000	P	60000	N	0
3	7	Control	C_7dpi_7	P	1800000	P	130000	N	0
3	7	Control	C_7dpi_8	P	2500000	P	90000	P	7.66667
3	7	Control	C_7dpi_9	N	0	N	0	N	0
3	7	Control	C_7dpi_10	P	2000	N	0	N	0
3	7	Control	C_7dpi_11	P	2100000	P	50000	N	0
3	7	Control	C_7dpi_12	P	70000	N	0	N	0
3	7	Control	C_7dpi_13	N	0	N	0	N	0
3	7	Control	C_7dpi_14	N	0	N	0	N	0
3	7	Control	C_7dpi_15	N	0	N	0	N	0
3	7	Control	C_7dpi_16	N	0	N	0	N	0
3	7	Control	C_7dpi_17	P	3600000	P	40000	N	0
3	7	Control	C_7dpi_18	P	1000	N	0	N	0
3	7	Control	C_7dpi_19	P	2800000	P	60000	N	0
3	7	Control	C_7dpi_20	N	0	N	0	N	0
3	7	75%RH	75_7dpi_1	P	1900000	P	90000	N	0
3	7	75%RH	75_7dpi_2	P	2300000	P	140000	N	0
3	7	75%RH	75_7dpi_3	N	0	N	0	N	0
3	7	75%RH	75_7dpi_4	P	1300000	P	110000	N	0
3	7	75%RH	75_7dpi_5	P	1300000	P	120000	N	0
3	7	75%RH	75_7dpi_6	N	0	N	0	N	0
3	7	75%RH	75_7dpi_7	N	0	N	0	N	0
3	7	75%RH	75_7dpi_8	P	1300000	P	150000	N	0
3	7	75%RH	75_7dpi_9	P	100000	N	0	N	0
3	7	75%RH	75_7dpi_10	P	2300000	P	200000	N	0
3	7	75%RH	75_7dpi_11	P	3000	P	2000	N	0
3	7	75%RH	75_7dpi_12	P	3400000	P	110000	N	0
3	7	75%RH	75_7dpi_13	P	2500000	P	300000	N	0
3	7	75%RH	75_7dpi_14	P	2700000	P	70000	N	0
3	7	75%RH	75_7dpi_15	P	1600000	P	40000	N	0
3	7	75%RH	75_7dpi_16	P	900000	P	400000	N	0
3	7	75%RH	75_7dpi_17	N	0	N	0	N	0
3	7	75%RH	75_7dpi_18	N	0	N	0	N	0
3	7	75%RH	75_7dpi_19	N	0	N	0	N	0
3	7	75%RH	75_7dpi_20	N	0	N	0	N	0
3	7	35%RH	35_7dpi_1	P	3350000	P	110000	N	0
3	7	35%RH	35_7dpi_2	N	0	N	0	N	0
3	7	35%RH	35_7dpi_3	P	900000	P	100000	N	0
3	7	35%RH	35_7dpi_4	P	260000	P	20000	N	0
3	7	35%RH	35_7dpi_5	P	2600000	P	80000	N	0
3	7	35%RH	35_7dpi_6	P	500000	P	70000	N	0
3	7	35%RH	35_7dpi_7	P	7000000	P	120000	N	0
3	7	35%RH	35_7dpi_8	P	3000000	P	100000	N	0
3	7	35%RH	35_7dpi_9	P	1800000	P	60000	N	0
3	7	35%RH	35_7dpi_10	N	0	N	0	N	0
3	7	35%RH	35_7dpi_11	P	2800000	P	70000	N	0
3	7	35%RH	35_7dpi_12	N	0	N	0	N	0
3	7	35%RH	35_7dpi_13	N	0	N	0	N	0
3	7	35%RH	35_7dpi_14	P	3000000	P	170000	N	0
3	7	35%RH	35_7dpi_15	N	0	N	0	N	0
3	7	35%RH	35_7dpi_16	P	1600000	P	190000	N	0
3	7	35%RH	35_7dpi_17	P	1000	N	0	N	0
3	7	35%RH	35_7dpi_18	P	2700000	P	60000	N	0
3	7	35%RH	35_7dpi_19	P	500000	N	0	N	0
3	7	35%RH	35_7dpi_20	N	0	N	0	N	0
3	14	Control	C_14dpi_1	P	500000	P	40000	N	0
3	14	Control	C_14dpi_2	N	0	N	0	N	0
3	14	Control	C_14dpi_3	N	0	N	0	N	0
3	14	Control	C_14dpi_4	P	1100000	P	50000	N	0
3	14	Control	C_14dpi_5	N	0	N	0	N	0
3	14	Control	C_14dpi_6	N	0	N	0	N	0
3	14	Control	C_14dpi_7	N	0	N	0	N	0
3	14	Control	C_14dpi_8	N	0	N	0	N	0
3	14	Control	C_14dpi_9	P	1400000	P	30000	P	23
3	14	Control	C_14dpi_10	P	1000000	P	50000	N	0
3	14	Control	C_14dpi_11	P	800000	P	4000	N	0
3	14	Control	C_14dpi_12	N	0	N	0	N	0
3	14	Control	C_14dpi_13	P	2100000	P	20000	N	0
3	14	Control	C_14dpi_14	N	0	N	0	N	0
3	14	Control	C_14dpi_15	P	1900000	P	16000	N	0
3	14	Control	C_14dpi_16	P	2300000	P	20000	P	7.66667
3	14	Control	C_14dpi_17	P	4000000	P	28000	P	3.83333
3	14	Control	C_14dpi_18	P	7000000	P	700000	N	0
3	14	Control	C_14dpi_19	P	3000000	P	60000	N	0
3	14	Control	C_14dpi_20	P	1750000	P	90000	P	11.5
3	14	75%RH	75_14dpi_1	N	0	N	0	N	0
3	14	75%RH	75_14dpi_2	P	1900000	P	90000	N	0
3	14	75%RH	75_14dpi_3	N	0	N	0	N	0
3	14	75%RH	75_14dpi_4	P	1700000	N	0	N	0
3	14	75%RH	75_14dpi_5	N	0	N	0	N	0
3	14	75%RH	75_14dpi_6	N	0	P	10000	N	0
3	14	75%RH	75_14dpi_7	P	3000000	P	90000	P	3.83333
3	14	75%RH	75_14dpi_8	P	1000000	P	22000	N	0
3	14	75%RH	75_14dpi_9	P	1200000	P	18000	P	3.83333
3	14	75%RH	75_14dpi_10	N	0	N	0	N	0
3	14	75%RH	75_14dpi_11	N	0	N	0	N	0
3	14	75%RH	75_14dpi_12	P	2100000	P	16000	N	0
3	14	75%RH	75_14dpi_13	P	3300000	P	27000	P	34.5
3	14	75%RH	75_14dpi_14	N	0	N	0	N	0
3	14	75%RH	75_14dpi_15	P	2000000	P	50000	P	26.8333
3	14	75%RH	75_14dpi_16	P	4000000	P	30000	N	0
3	14	75%RH	75_14dpi_17	N	0	N	0	N	0
3	14	75%RH	75_14dpi_18	P	5000000	P	70000	P	11.5
3	14	75%RH	75_14dpi_19	P	5000000	P	50000	N	0
3	14	75%RH	75_14dpi_20	N	0	N	0	P	7.66667
3	14	35%RH	35_14dpi_1	P	2400000	P	23000	N	0
3	14	35%RH	35_14dpi_2	P	2000000	P	12000	P	38.3333
3	14	35%RH	35_14dpi_3	N	0	N	0	N	0
3	14	35%RH	35_14dpi_4	P	2600000	P	32000	P	7.66667
3	14	35%RH	35_14dpi_5	P	4000000	P	14000	P	15.3333
3	14	35%RH	35_14dpi_6	P	1800000	P	17000	N	0
3	14	35%RH	35_14dpi_7	P	2400000	P	30000	N	0
3	14	35%RH	35_14dpi_8	P	1000000	P	14000	P	30.6667
3	14	35%RH	35_14dpi_9	P	2600000	P	26000	N	0
3	14	35%RH	35_14dpi_10	P	3400000	P	40000	N	0
3	14	35%RH	35_14dpi_11	N	0	N	0	N	0
3	14	35%RH	35_14dpi_12	P	2700000	P	40000	N	0
3	14	35%RH	35_14dpi_13	P	3700000	P	60000	P	153.333
3	14	35%RH	35_14dpi_14	N	0	N	0	N	0
3	14	35%RH	35_14dpi_15	P	3300000	P	23000	P	115
3	14	35%RH	35_14dpi_16	P	2400000	P	14000	P	3.83333
3	14	35%RH	35_14dpi_17	P	4000000	P	110000	P	230
3	14	35%RH	35_14dpi_18	P	2000000	P	19000	P	3.83333
3	14	35%RH	35_14dpi_19	P	3900000	P	44000	N	0
3	14	35%RH	35_14dpi_20	P	2900000	P	29000	N	0

## Sheet: Infection_rates_a
		Body				Legs				Saliva
Long term effect (a)		7dpi		14dpi		7dpi		14dpi		7dpi		14dpi
Replicate	Treatment	P	N	P	N	P	N	P	N	P	N	P	N
1	Control	15	5	18	2	13	7	18	2	9	11	4	16
	75%RH	16	4	15	5	14	6	15	5	6	14	4	16
	35%RH	15	5	17	3	13	7	17	3	5	15	2	18
2	Control	12	8	13	7	9	11	13	7	1	19	0	20		P= positive
	75%RH	14	6	13	7	10	10	13	7	3	17	0	20		N= negative
	35%RH	14	6	16	4	13	7	16	4	2	18	0	20
3	Control	11	9	12	8	8	12	12	8	2	18	4	16
	75%RH	13	7	11	9	12	8	11	9	0	20	6	14
	35%RH	14	6	17	3	12	8	17	3	0	20	9	11
								Total saliva	Control	12	48	8	52
									75%RH	9	51	10	50
									35%RH	7	53	11	49
