# Supplementary material for: Dehydration stress and Mayaro virus vector competence in Aedes aegypti
Source: J Virol. 2023 Dec 5;97(12):e00695-23. doi: 10.1128/jvi.00695-23 (PMC10734514; doi:10.1128/jvi.00695-23)
Supplement: Data Set S4 — Experiment B: Mortality data. [file jvi.00695-23-s0004.xlsx]

## Sheet: Experiment_data_b
			Mortality 6 dpi
			Replicate 1				Replicate 2
			Treatment	Dead	Alive	Rate	Treatment	Dead	Alive	Rate
			Control	2	31	6.06061	Control	12	26	31.5789
			75%RH	8	26	23.5294	75%RH	14	24	36.8421
			35%RH	13	25	34.2105	35%RH	17	16	51.5152
			Mortality 13 dpi
			Replicate 1				Replicate 2
			Treatment	Dead	Alive	Rate	Treatment	Dead	Alive	Rate
			Control	6	27	18.1818	Control	8	23	25.8065
			75%RH	5	25	16.6667	75%RH	2	27	6.89655
			35%RH	15	19	44.1176	35%RH	15	15	50
	Compiled data		Mortality
			6 dpi				13 dpi
			Treatment	Dead	Alive	Rate	Treatment	Dead	Alive	Rate
			Control	14	57	19.7183	Control	14	50	21.875
			75%RH	22	50	30.5556	75%RH	7	52	11.8644
			35%RH	30	41	42.2535	35%RH	30	34	46.875
