# Supplementary material for: Dehydration stress and Mayaro virus vector competence in Aedes aegypti
Source: J Virol. 2023 Dec 5;97(12):e00695-23. doi: 10.1128/jvi.00695-23 (PMC10734514; doi:10.1128/jvi.00695-23)
Supplement: Data Set S5 — Experiment B: Viral titer and infection data. [file jvi.00695-23-s0005.xlsx]

## Sheet: Viral_titers_b
Replicate	Dpi	Code	Sample	StatusB	Body
1	7	Control	J_C_7_1	P	1100000
1	7	Control	J_C_7_2	N	0
1	7	Control	J_C_7_3	P	1600000
1	7	Control	J_C_7_4	N	0
1	7	Control	J_C_7_5	P	1000000
1	7	Control	J_C_7_6	P	1100000
1	7	Control	J_C_7_7	N	0
1	7	Control	J_C_7_8	N	0
1	7	Control	J_C_7_9	P	1800000
1	7	Control	J_C_7_10	N	0
1	7	Control	J_C_7_11	P	130000
1	7	Control	J_C_7_12	P	500000
1	7	Control	J_C_7_13	P	1000
1	7	Control	J_C_7_14	P	700000
1	7	Control	J_C_7_15	P	130000
1	7	Control	J_C_7_16	P	1600000
1	7	Control	J_C_7_17	N	0
1	7	Control	J_C_7_18	N	0
1	7	Control	J_C_7_19	P	310000
1	7	Control	J_C_7_20	N	0
1	7	75%RH	J_75_7_1	P	260000
1	7	75%RH	J_75_7_2	P	555000
1	7	75%RH	J_75_7_3	N	0
1	7	75%RH	J_75_7_4	P	25000
1	7	75%RH	J_75_7_5	P	1250000
1	7	75%RH	J_75_7_6	P	1650000
1	7	75%RH	J_75_7_7	P	2200000
1	7	75%RH	J_75_7_8	P	95000
1	7	75%RH	J_75_7_9	P	2250000
1	7	75%RH	J_75_7_10	N	0
1	7	75%RH	J_75_7_11	N	0
1	7	75%RH	J_75_7_12	P	1450000
1	7	75%RH	J_75_7_13	P	60000
1	7	75%RH	J_75_7_14	P	1700000
1	7	75%RH	J_75_7_15	P	30000
1	7	75%RH	J_75_7_16	P	395000
1	7	75%RH	J_75_7_17	N	0
1	7	75%RH	J_75_7_18	P	3400000
1	7	75%RH	J_75_7_19	P	270000
1	7	75%RH	J_75_7_20	N	0
1	7	35%RH	J_35_7_1	P	950000
1	7	35%RH	J_35_7_2	P	1350000
1	7	35%RH	J_35_7_3	P	160000
1	7	35%RH	J_35_7_4	N	0
1	7	35%RH	J_35_7_5	N	0
1	7	35%RH	J_35_7_6	N	0
1	7	35%RH	J_35_7_7	P	435000
1	7	35%RH	J_35_7_8	P	80000
1	7	35%RH	J_35_7_9	P	2000000
1	7	35%RH	J_35_7_10	P	3850000
1	7	35%RH	J_35_7_11	P	6000000
1	7	35%RH	J_35_7_12	N	0
1	7	35%RH	J_35_7_13	P	130000
1	7	35%RH	J_35_7_14	P	400000
1	7	35%RH	J_35_7_15	N	0
1	7	35%RH	J_35_7_16	P	5250000
1	7	35%RH	J_35_7_17	P	1400000
1	7	35%RH	J_35_7_18	N	0
1	7	35%RH	J_35_7_19	P	1200000
1	7	35%RH	J_35_7_20	P	1600000
2	7	Control	K_C_7_1	P	2200000
2	7	Control	K_C_7_2	P	1750000
2	7	Control	K_C_7_3	P	950000
2	7	Control	K_C_7_4	P	2350000
2	7	Control	K_C_7_5	P	170000
2	7	Control	K_C_7_6	P	195000
2	7	Control	K_C_7_7	N	0
2	7	Control	K_C_7_8	P	1200000
2	7	Control	K_C_7_9	P	2300000
2	7	Control	K_C_7_10	P	3000000
2	7	Control	K_C_7_11	P	175000
2	7	Control	K_C_7_12	P	2000000
2	7	Control	K_C_7_13	P	700000
2	7	Control	K_C_7_14	P	2050000
2	7	Control	K_C_7_15	P	250000
2	7	Control	K_C_7_16	N	0
2	7	Control	K_C_7_17	P	1700000
2	7	Control	K_C_7_18	P	1350000
2	7	Control	K_C_7_19	P	1600000
2	7	Control	K_C_7_20	P	300000
2	7	75%RH	K_75_7_1	P	600000
2	7	75%RH	K_75_7_2	P	900000
2	7	75%RH	K_75_7_3	P	1250000
2	7	75%RH	K_75_7_4	P	1450000
2	7	75%RH	K_75_7_5	P	700000
2	7	75%RH	K_75_7_6	P	2050000
2	7	75%RH	K_75_7_7	P	120000
2	7	75%RH	K_75_7_8	P	1300000
2	7	75%RH	K_75_7_9	N	0
2	7	75%RH	K_75_7_10	P	2200000
2	7	75%RH	K_75_7_11	P	2200000
2	7	75%RH	K_75_7_12	P	50000
2	7	75%RH	K_75_7_13	P	1050000
2	7	75%RH	K_75_7_14	P	750000
2	7	75%RH	K_75_7_15	P	700000
2	7	75%RH	K_75_7_16	P	220000
2	7	75%RH	K_75_7_17	N	0
2	7	75%RH	K_75_7_18	P	2100000
2	7	35%RH	K_35_7_1	N	0
2	7	35%RH	K_35_7_2	N	0
2	7	35%RH	K_35_7_3	P	2300000
2	7	35%RH	K_35_7_4	N	0
2	7	35%RH	K_35_7_5	P	3300000
2	7	35%RH	K_35_7_6	P	2300000
2	7	35%RH	K_35_7_7	P	240000
2	7	35%RH	K_35_7_8	N	0
2	7	35%RH	K_35_7_9	N	0
2	7	35%RH	K_35_7_10	P	4550000
2	7	35%RH	K_35_7_11	P	2500000
2	7	35%RH	K_35_7_12	P	5000000
2	7	35%RH	K_35_7_13	P	250000
1	14	Control	J_C_14_1	P	2700000
1	14	Control	J_C_14_2	P	9000000
1	14	Control	J_C_14_3	P	15000000
1	14	Control	J_C_14_4	P	36000000
1	14	Control	J_C_14_5	P	16000000
1	14	Control	J_C_14_6	N	0
1	14	Control	J_C_14_7	N	0
1	14	Control	J_C_14_8	P	14000000
1	14	Control	J_C_14_9	N	0
1	14	Control	J_C_14_10	P	1000
1	14	Control	J_C_14_11	P	17000000
1	14	Control	J_C_14_12	P	8000000
1	14	Control	J_C_14_13	N	0
1	14	Control	J_C_14_14	N	0
1	14	Control	J_C_14_15	P	26000000
1	14	Control	J_C_14_16	N	0
1	14	Control	J_C_14_17	P	21000000
1	14	Control	J_C_14_18	N	0
1	14	Control	J_C_14_19	P	9000000
1	14	Control	J_C_14_20	P	1400000
1	14	75%RH	J_75_14_1	P	6000000
1	14	75%RH	J_75_14_2	P	38000000
1	14	75%RH	J_75_14_3	P	31000000
1	14	75%RH	J_75_14_4	N	0
1	14	75%RH	J_75_14_5	P	10000000
1	14	75%RH	J_75_14_6	P	14000000
1	14	75%RH	J_75_14_7	P	21000000
1	14	75%RH	J_75_14_8	P	5000000
1	14	75%RH	J_75_14_9	N	0
1	14	75%RH	J_75_14_10	P	1800000
1	14	75%RH	J_75_14_11	N	0
1	14	75%RH	J_75_14_12	P	9000000
1	14	75%RH	J_75_14_13	P	6000000
1	14	75%RH	J_75_14_14	P	10000000
1	14	75%RH	J_75_14_15	N	0
1	14	75%RH	J_75_14_16	P	9000000
1	14	75%RH	J_75_14_17	P	1600000
1	14	75%RH	J_75_14_18	N	0
1	14	75%RH	J_75_14_19	N	0
1	14	75%RH	J_75_14_20	P	12000000
1	14	35%RH	J_35_14_1	N	0
1	14	35%RH	J_35_14_2	N	0
1	14	35%RH	J_35_14_3	N	0
1	14	35%RH	J_35_14_4	P	9000000
1	14	35%RH	J_35_14_5	P	8000000
1	14	35%RH	J_35_14_6	P	10000000
1	14	35%RH	J_35_14_7	P	500000
1	14	35%RH	J_35_14_8	P	3200000
1	14	35%RH	J_35_14_9	P	2500000
1	14	35%RH	J_35_14_10	P	1500000
1	14	35%RH	J_35_14_11	N	0
1	14	35%RH	J_35_14_12	P	2650000
1	14	35%RH	J_35_14_13	P	320000
1	14	35%RH	J_35_14_14	N	0
1	14	35%RH	J_35_14_15	N	0
1	14	35%RH	J_35_14_16	P	8000000
2	14	Control	K_C_14_1	P	2150000
2	14	Control	K_C_14_2	P	3250000
2	14	Control	K_C_14_3	P	1850000
2	14	Control	K_C_14_4	P	6000000
2	14	Control	K_C_14_5	P	800000
2	14	Control	K_C_14_6	P	1100000
2	14	Control	K_C_14_7	P	3600000
2	14	Control	K_C_14_8	P	2350000
2	14	Control	K_C_14_9	N	0
2	14	Control	K_C_14_10	P	3000000
2	14	Control	K_C_14_11	P	1550000
2	14	Control	K_C_14_12	N	0
2	14	Control	K_C_14_13	P	6000000
2	14	Control	K_C_14_14	P	7000000
2	14	Control	K_C_14_15	P	2250000
2	14	Control	K_C_14_16	P	2300000
2	14	75%RH	K_75_14_1	P	5000000
2	14	75%RH	K_75_14_2	N	0
2	14	75%RH	K_75_14_3	P	2200000
2	14	75%RH	K_75_14_4	N	0
2	14	75%RH	K_75_14_5	P	8000000
2	14	75%RH	K_75_14_6	P	9000000
2	14	75%RH	K_75_14_7	P	4700000
2	14	75%RH	K_75_14_8	P	3300000
2	14	75%RH	K_75_14_9	P	4000000
2	14	75%RH	K_75_14_10	P	4000000
2	14	75%RH	K_75_14_11	P	7000000
2	14	75%RH	K_75_14_12	P	2000000
2	14	75%RH	K_75_14_13	P	2200000
2	14	75%RH	K_75_14_14	P	6000000
2	14	75%RH	K_75_14_15	P	2900000
2	14	75%RH	K_75_14_16	P	2350000
2	14	75%RH	K_75_14_17	P	4000000
2	14	75%RH	K_75_14_18	P	1450000
2	14	75%RH	K_75_14_19	P	2800000
2	14	75%RH	K_75_14_18	P	1650000
2	14	35%RH	K_35_14_1	P	7000000
2	14	35%RH	K_35_14_2	P	3500000
2	14	35%RH	K_35_14_3	P	2300000
2	14	35%RH	K_35_14_4	P	3300000
2	14	35%RH	K_35_14_5	P	5000000
2	14	35%RH	K_35_14_6	N	0
2	14	35%RH	K_35_14_7	P	8000000
2	14	35%RH	K_35_14_8	P	5000000
2	14	35%RH	K_35_14_9	P	700000
2	14	35%RH	K_35_14_10	P	2800000
2	14	35%RH	K_35_14_11	P	2250000
2	14	35%RH	K_35_14_12	P	7000000

## Sheet: Infection_rates_b
		Body
Short term effect (b)		7dpi		14dpi
Replicate	Treatment	P	N	P	N
1	Control	12	8	13	7
	75%RH	15	5	14	6
	35%RH	14	6	10	6
2	Control	18	2	14	2
	75%RH	16	2	18	2
	35%RH	8	5	11	1
